# Supplementary material for: EZH2-mediated PP2A inactivation confers resistance to HER2-targeted breast cancer therapy
Source: Nat Commun. 2020 Nov 18;11:5878. doi: 10.1038/s41467-020-19704-x (PMC7674491; doi:10.1038/s41467-020-19704-x)
Supplement: Supplementary file 4 — Source Data [file 41467_2020_19704_MOESM4_ESM.xlsx]

## Sheet: Figure 1A
Gene symbol	Hazard ratio	P value
PPP2R1A	0.85	0.0047
PPP2R1B	0.77	3.3e-05
PPP2R2A	0.61	8.1e-10
PPP2R2B	0.55	1e-16
PPP2R2C	0.86	0.084
PPP2R2D	0.5	1e-16
PPP2R5A	0.77	1.4e-05
PPP2R5B	1.16	0.025
PPP2R5C	0.95	0.32
PPP2R5D	0.6	1e-16
PPP2R5E	1.64	1.6e-09
PPP2R3A	1.25	9.3e-05
PPP2R3B	1.49	1.9e-10
PPP2R3C	1.46	1.9e-10
STRN	0.58	3.4e-12
STRN3	1.24	0.001
PPP2CA	1.17	0.006
PPP2CB	0.72	0.17

## Sheet: Figure 1B
	P value
	PPP2R2D	PPP2R2B	PPP2R5D	STRN	PPP2R2A	PPP2R5A	PPP2R1B
Basal	0.822937	0.702123	0.282544	0.144701	0.658683	0.626273	0.024064
LumA	0.155352	0.664729	0.409689	0.189592	0.079526	0.887627	0.166516
LumB	0.062149	0.149865	0.953033	0.220264	0.876266	0.931209	0.028738
HER2	0.2736	0.001917	0.049708	0.156731	0.517239	0.504469	0.827722

## Sheet: Figure 1D
Source	Original Sample ID	PPP2R2B ct value			GAPDH ct value
Primary	10003760	29.1547	29.313	29.4709	21.041	21.2757
	10004379	32.0103	30.9878	31.6918	21.427	21.5241
	1000439702	31.1409	31.0608	32.4882	21.4739	21.4939
	10005306	28.3423	28.591	28.6223	20.6119	20.7612
	10028666 (010102)	26.4274	26.2652	26.5197	20.1357	20.2035
	12026591	30.2708	30.9264	30.4853	21.3537	21.5745
	12027369	27.3394	27.3644	27.5718	20.1476	20.0744
	12027913	27.1003	27.0611	27.183	20.6127	20.6562
	12028101	30.6805	30.472	30.7585	22.7774	23.2229
	12030352	29.7328	29.1709	29.3477	19.7688	19.8806
	12031520	29.98	30.7451	30.0523	19.7554	19.8416
	12035981	29.3889	29.0744	28.996	20.062	20.1605
	12037295	31.2105	31.609	31.4289	20.3713	20.5177
	12037422	28.5932	28.688	28.7071	20.2429	20.4231
	12038159	30.0511	30.3416	29.9095	21.5941	21.4405
	12038212	29.626	29.5208	29.5044	21.7583	21.7967
Relapsed	9012534H	31.5272	31.4444	31.2886	20.8847	21.2534
	13004844	29.4615	29.2605	29.2417	18.995	19.0205
	14ouh051704	32.0942	32.5005	32.0759	18.0893	18.2219
	15ouh020587	27.0263	26.9309	27.1191	18.7997	19.0109
	15ouh021632	30.0249	30.9282	30.8681	19.0027	18.9435
	17ouh047423	30.2557	30.3656	30.453	18.1663	18.1869
	18ouh015464	31.2187	30.4247	30.8724	18.7915	18.883

## Sheet: Figure 1E
Patient ID	Reduction of tumor size (%)	GAPDH ct value		PPP2R2B ct value
PCL01	35.7143	13.4215	13.2334	22.887	22.9096	23.0556
PCL02	37.037	14.8296	13.9772	27.2078	27.1554	27.337
PCL03	57.8947	13.4969	14.1334	25.0841	25.1974	25.0007
PCL04	75	13.0745	12.9879	21.6382	21.602	21.8739
PCL05	76.9231	13.4398	14.2995	22.8565	23.2195	23.3143
PCL06	58.3333	13.2921	13.148	27.1133	27.1314	27.2094
PCL07	28.5714	13.22	13.2479	24.9169	24.7751	24.7984
PCL09	68.421	14.6506	14.5348	24.5307	24.5504	24.4818
PCL10	44.4444	15.5334	15.2925	24.3426	24.2094	24.4935
PCL12	55.5556	14.0557	13.8836	25.1891	25.1657	25.409
PCL13	33.3333	13.8475	13.882	25.9633	25.9906	26.089
PCL15	66.6667	12.4312	13.0156	22.3227	22.6542	22.7459
PCL16	28.9474	14.2179	14.0016	25.4215	25.652	25.859
PCL17	43.038	14.2072	14.1097	25.0207	24.9576	24.9932
PCL19	23.0769	13.5801	13.3627	23.6247	23.8498	23.999
PCL20	31.8182	14.6248	15.3872	24.4171	24.6818	24.7188
PCL21	40	13.4458	13.2516	Undettermined	37.2334	Undettermined
PCL22	77.7778	12.9013	12.7693	24.2007	24.2698	24.244
PCL23	54.5455	15.2413	15.2997	24.9038	24.8757	24.8318
PCL24	56.5217	13.5187	13.2336	25.1961	25.5419	25.7963
PCL25	58.3333	13.3402	14.101	25.7007	25.9755	25.9554
PCL26	57.8947	12.7693	12.6213	25.9692	25.9596	26.0986
PCL27	100	16.3555	16.3635	25.2448	25.2215	25.3893
PCL28	61.5385	14.7211	14.7392	23.839	23.8246	23.6803
PCL30	20	14.24	14.2939	28.1353	28.3685	28.3888
PCL31	53.8462	15.3693	15.0319	25.5945	25.5792	26.049
PCL36	53.84	13.5444	13.5816	24.4149	24.5433	24.5325
PCL37	75	13.4932	13.5139	22.7693	22.9416	22.8235
PCL38	27.7108	13.8941	14.0845	24.9954	24.9379	24.9676

## Sheet: Figure 1F
Sample	Response	PPP2R2B expression	Z score
GSM1525281	Complete response	1966.19	0.150252
GSM1525282	Complete response	1208.06	-0.348316
GSM1525285	Complete response	1153.27	-0.384353
GSM1525288	Complete response	1355.82	-0.251149
GSM1525290	Complete response	3104.41	0.898783
GSM1525302	Complete response	2490.72	0.495203
GSM1525279	Partial response	721.565	-0.668254
GSM1525280	Partial response	737.589	-0.657716
GSM1525283	Partial response	8156.7	4.22133
GSM1525284	Partial response	833.286	-0.594782
GSM1525286	Partial response	819.245	-0.604016
GSM1525287	Partial response	873.739	-0.568179
GSM1525289	Partial response	1161.5	-0.378939
GSM1525291	Partial response	841.822	-0.589168
GSM1525292	Partial response	2473.74	0.484033
GSM1525293	Partial response	670.922	-0.701558
GSM1525294	Partial response	1865.97	0.0843456
GSM1525295	Partial response	894.842	-0.554301
GSM1525296	Partial response	2550.53	0.534532
GSM1525297	Partial response	1873	0.0889661
GSM1525298	Partial response	445.655	-0.849701
GSM1525299	Partial response	2310.6	0.376748
GSM1525300	Partial response	2008.87	0.178317
GSM1525301	Partial response	1187.13	-0.362083
		ILMN_2298365
		721.565
		737.589
		1966.19
		1208.06
		8156.7
		833.286
		1153.27
		819.245
		873.739
		1355.82
		1161.5
		3104.41
		841.822
		2473.74
		670.922
		1865.97
		894.842
		2550.53
		1873
		445.655
		2310.6
		2008.87
		1187.13
		2490.72
		ILMN_2298365
		721.565
		737.589
		1966.19
		1208.06
		8156.7
		833.286
		1153.27
		819.245
		873.739
		1355.82
		1161.5
		3104.41
		841.822
		2473.74
		670.922
		1865.97
		894.842
		2550.53
		1873
		445.655
		2310.6
		2008.87
		1187.13
		2490.72
		ILMN_2298365
		721.565
		737.589
		1966.19
		1208.06
		8156.7
		833.286
		1153.27
		819.245
		873.739
		1355.82
		1161.5
		3104.41
		841.822
		2473.74
		670.922
		1865.97
		894.842
		2550.53
		1873
		445.655
		2310.6
		2008.87
		1187.13
		2490.72
		ILMN_2298365
		721.565
		737.589
		1966.19
		1208.06
		8156.7
		833.286
		1153.27
		819.245
		873.739
		1355.82
		1161.5
		3104.41
		841.822
		2473.74
		670.922
		1865.97
		894.842
		2550.53
		1873
		445.655
		2310.6
		2008.87
		1187.13
		2490.72
		ILMN_2298365
		721.565
		737.589
		1966.19
		1208.06
		8156.7
		833.286
		1153.27
		819.245
		873.739
		1355.82
		1161.5
		3104.41
		841.822
		2473.74
		670.922
		1865.97
		894.842
		2550.53
		1873
		445.655
		2310.6
		2008.87
		1187.13
		2490.72
		ILMN_2298365
		721.565
		737.589
		1966.19
		1208.06
		8156.7
		833.286
		1153.27
		819.245
		873.739
		1355.82
		1161.5
		3104.41
		841.822
		2473.74
		670.922
		1865.97
		894.842
		2550.53
		1873
		445.655
		2310.6
		2008.87
		1187.13
		2490.72
		ILMN_2298365
		721.565
		737.589
		1966.19
		1208.06
		8156.7
		833.286
		1153.27
		819.245
		873.739
		1355.82
		1161.5
		3104.41
		841.822
		2473.74
		670.922
		1865.97
		894.842
		2550.53
		1873
		445.655
		2310.6
		2008.87
		1187.13
		2490.72
		ILMN_2298365
		721.565
		737.589
		1966.19
		1208.06
		8156.7
		833.286
		1153.27
		819.245
		873.739
		1355.82
		1161.5
		3104.41
		841.822
		2473.74
		670.922
		1865.97
		894.842
		2550.53
		1873
		445.655
		2310.6
		2008.87
		1187.13
		2490.72
		ILMN_2298365
		721.565
		737.589
		1966.19
		1208.06
		8156.7
		833.286
		1153.27
		819.245
		873.739
		1355.82
		1161.5
		3104.41
		841.822
		2473.74
		670.922
		1865.97
		894.842
		2550.53
		1873
		445.655
		2310.6
		2008.87
		1187.13
		2490.72
		ILMN_2298365
		721.565
		737.589
		1966.19
		1208.06
		8156.7
		833.286
		1153.27
		819.245
		873.739
		1355.82
		1161.5
		3104.41
		841.822
		2473.74
		670.922
		1865.97
		894.842
		2550.53
		1873
		445.655
		2310.6
		2008.87
		1187.13
		2490.72
		ILMN_2298365
		721.565
		737.589
		1966.19
		1208.06
		8156.7
		833.286
		1153.27
		819.245
		873.739
		1355.82
		1161.5
		3104.41
		841.822
		2473.74
		670.922
		1865.97
		894.842
		2550.53
		1873
		445.655
		2310.6
		2008.87
		1187.13
		2490.72
		ILMN_2298365
		721.565
		737.589
		1966.19
		1208.06
		8156.7
		833.286
		1153.27
		819.245
		873.739
		1355.82
		1161.5
		3104.41
		841.822
		2473.74
		670.922
		1865.97
		894.842
		2550.53
		1873
		445.655
		2310.6
		2008.87
		1187.13
		2490.72
		ILMN_2298365
		721.565
		737.589
		1966.19
		1208.06
		8156.7
		833.286
		1153.27
		819.245
		873.739
		1355.82
		1161.5
		3104.41
		841.822
		2473.74
		670.922
		1865.97
		894.842
		2550.53
		1873
		445.655
		2310.6
		2008.87
		1187.13
		2490.72
		ILMN_2298365
		721.565
		737.589
		1966.19
		1208.06
		8156.7
		833.286
		1153.27
		819.245
		873.739
		1355.82
		1161.5
		3104.41
		841.822
		2473.74
		670.922
		1865.97
		894.842
		2550.53
		1873
		445.655
		2310.6
		2008.87
		1187.13
		2490.72
		ILMN_2298365
		721.565
		737.589
		1966.19
		1208.06
		8156.7
		833.286
		1153.27
		819.245
		873.739
		1355.82
		1161.5
		3104.41
		841.822
		2473.74
		670.922
		1865.97
		894.842
		2550.53
		1873
		445.655
		2310.6
		2008.87
		1187.13
		2490.72
		ILMN_2298365
		721.565
		737.589
		1966.19
		1208.06
		8156.7
		833.286
		1153.27
		819.245
		873.739
		1355.82
		1161.5
		3104.41
		841.822
		2473.74
		670.922
		1865.97
		894.842
		2550.53
		1873
		445.655
		2310.6
		2008.87
		1187.13
		2490.72
		ILMN_2298365
		721.565
		737.589
		1966.19
		1208.06
		8156.7
		833.286
		1153.27
		819.245
		873.739
		1355.82
		1161.5
		3104.41
		841.822
		2473.74
		670.922
		1865.97
		894.842
		2550.53
		1873
		445.655
		2310.6
		2008.87
		1187.13
		2490.72
		ILMN_2298365
		721.565
		737.589
		1966.19
		1208.06
		8156.7
		833.286
		1153.27
		819.245
		873.739
		1355.82
		1161.5
		3104.41
		841.822
		2473.74
		670.922
		1865.97
		894.842
		2550.53
		1873
		445.655
		2310.6
		2008.87
		1187.13
		2490.72
		ILMN_2298365
		721.565
		737.589
		1966.19
		1208.06
		8156.7
		833.286
		1153.27
		819.245
		873.739
		1355.82
		1161.5
		3104.41
		841.822
		2473.74
		670.922
		1865.97
		894.842
		2550.53
		1873
		445.655
		2310.6
		2008.87
		1187.13
		2490.72
		ILMN_2298365
		721.565
		737.589
		1966.19
		1208.06
		8156.7
		833.286
		1153.27
		819.245
		873.739
		1355.82
		1161.5
		3104.41
		841.822
		2473.74
		670.922
		1865.97
		894.842
		2550.53
		1873
		445.655
		2310.6
		2008.87
		1187.13
		2490.72
		ILMN_2298365
		721.565
		737.589
		1966.19
		1208.06
		8156.7
		833.286
		1153.27
		819.245
		873.739
		1355.82
		1161.5
		3104.41
		841.822
		2473.74
		670.922
		1865.97
		894.842
		2550.53
		1873
		445.655
		2310.6
		2008.87
		1187.13
		2490.72
		ILMN_2298365
		721.565
		737.589
		1966.19
		1208.06
		8156.7
		833.286
		1153.27
		819.245
		873.739
		1355.82
		1161.5
		3104.41
		841.822
		2473.74
		670.922
		1865.97
		894.842
		2550.53
		1873
		445.655
		2310.6
		2008.87
		1187.13
		2490.72
		ILMN_2298365
		721.565
		737.589
		1966.19
		1208.06
		8156.7
		833.286
		1153.27
		819.245
		873.739
		1355.82
		1161.5
		3104.41
		841.822
		2473.74
		670.922
		1865.97
		894.842
		2550.53
		1873
		445.655
		2310.6
		2008.87
		1187.13
		2490.72
		ILMN_2298365
		721.565
		737.589
		1966.19
		1208.06
		8156.7
		833.286
		1153.27
		819.245
		873.739
		1355.82
		1161.5
		3104.41
		841.822
		2473.74
		670.922
		1865.97
		894.842
		2550.53
		1873
		445.655
		2310.6
		2008.87
		1187.13
		2490.72
		ILMN_2298365
		721.565
		737.589
		1966.19
		1208.06
		8156.7
		833.286
		1153.27
		819.245
		873.739
		1355.82
		1161.5
		3104.41
		841.822
		2473.74
		670.922
		1865.97
		894.842
		2550.53
		1873
		445.655
		2310.6
		2008.87
		1187.13
		2490.72
		ILMN_2298365
		721.565
		737.589
		1966.19
		1208.06
		8156.7
		833.286
		1153.27
		819.245
		873.739
		1355.82
		1161.5
		3104.41
		841.822
		2473.74
		670.922
		1865.97
		894.842
		2550.53
		1873
		445.655
		2310.6
		2008.87
		1187.13
		2490.72
		ILMN_2298365
		721.565
		737.589
		1966.19
		1208.06
		8156.7
		833.286
		1153.27
		819.245
		873.739
		1355.82
		1161.5
		3104.41
		841.822
		2473.74
		670.922
		1865.97
		894.842
		2550.53
		1873
		445.655
		2310.6
		2008.87
		1187.13
		2490.72
		ILMN_2298365
		721.565
		737.589
		1966.19
		1208.06
		8156.7
		833.286
		1153.27
		819.245
		873.739
		1355.82
		1161.5
		3104.41
		841.822
		2473.74
		670.922
		1865.97
		894.842
		2550.53
		1873
		445.655
		2310.6
		2008.87
		1187.13
		2490.72
		ILMN_2298365
		721.565
		737.589
		1966.19
		1208.06
		8156.7
		833.286
		1153.27
		819.245
		873.739
		1355.82
		1161.5
		3104.41
		841.822
		2473.74
		670.922
		1865.97
		894.842
		2550.53
		1873
		445.655
		2310.6
		2008.87
		1187.13
		2490.72
		ILMN_2298365
		721.565
		737.589
		1966.19
		1208.06
		8156.7
		833.286
		1153.27
		819.245
		873.739
		1355.82
		1161.5
		3104.41
		841.822
		2473.74
		670.922
		1865.97
		894.842
		2550.53
		1873
		445.655
		2310.6
		2008.87
		1187.13
		2490.72
		ILMN_2298365
		721.565
		737.589
		1966.19
		1208.06
		8156.7
		833.286
		1153.27
		819.245
		873.739
		1355.82
		1161.5
		3104.41
		841.822
		2473.74
		670.922
		1865.97
		894.842
		2550.53
		1873
		445.655
		2310.6
		2008.87
		1187.13
		2490.72
		ILMN_2298365
		721.565
		737.589
		1966.19
		1208.06
		8156.7
		833.286
		1153.27
		819.245
		873.739
		1355.82
		1161.5
		3104.41
		841.822
		2473.74
		670.922
		1865.97
		894.842
		2550.53
		1873
		445.655
		2310.6
		2008.87
		1187.13
		2490.72
		ILMN_2298365
		721.565
		737.589
		1966.19
		1208.06
		8156.7
		833.286
		1153.27
		819.245
		873.739
		1355.82
		1161.5
		3104.41
		841.822
		2473.74
		670.922
		1865.97
		894.842
		2550.53
		1873
		445.655
		2310.6
		2008.87
		1187.13
		2490.72
		ILMN_2298365
		721.565
		737.589
		1966.19
		1208.06
		8156.7
		833.286
		1153.27
		819.245
		873.739
		1355.82
		1161.5
		3104.41
		841.822
		2473.74
		670.922
		1865.97
		894.842
		2550.53
		1873
		445.655
		2310.6
		2008.87
		1187.13
		2490.72
		ILMN_2298365
		721.565
		737.589
		1966.19
		1208.06
		8156.7
		833.286
		1153.27
		819.245
		873.739
		1355.82
		1161.5
		3104.41
		841.822
		2473.74
		670.922
		1865.97
		894.842
		2550.53
		1873
		445.655
		2310.6
		2008.87
		1187.13
		2490.72
		ILMN_2298365
		721.565
		737.589
		1966.19
		1208.06
		8156.7
		833.286
		1153.27
		819.245
		873.739
		1355.82
		1161.5
		3104.41
		841.822
		2473.74
		670.922
		1865.97
		894.842
		2550.53
		1873
		445.655
		2310.6
		2008.87
		1187.13
		2490.72
		ILMN_2298365
		721.565
		737.589
		1966.19
		1208.06
		8156.7
		833.286
		1153.27
		819.245
		873.739
		1355.82
		1161.5
		3104.41
		841.822
		2473.74
		670.922
		1865.97
		894.842
		2550.53
		1873
		445.655
		2310.6
		2008.87
		1187.13
		2490.72
		ILMN_2298365
		721.565
		737.589
		1966.19
		1208.06
		8156.7
		833.286
		1153.27
		819.245
		873.739
		1355.82
		1161.5
		3104.41
		841.822
		2473.74
		670.922
		1865.97
		894.842
		2550.53
		1873
		445.655
		2310.6
		2008.87
		1187.13
		2490.72
		ILMN_2298365
		721.565
		737.589
		1966.19
		1208.06
		8156.7
		833.286
		1153.27
		819.245
		873.739
		1355.82
		1161.5
		3104.41
		841.822
		2473.74
		670.922
		1865.97
		894.842
		2550.53
		1873
		445.655
		2310.6
		2008.87
		1187.13
		2490.72
		ILMN_2298365
		721.565
		737.589
		1966.19
		1208.06
		8156.7
		833.286
		1153.27
		819.245
		873.739
		1355.82
		1161.5
		3104.41
		841.822
		2473.74
		670.922
		1865.97
		894.842
		2550.53
		1873
		445.655
		2310.6
		2008.87
		1187.13
		2490.72
		ILMN_2298365
		721.565
		737.589
		1966.19
		1208.06
		8156.7
		833.286
		1153.27
		819.245
		873.739
		1355.82
		1161.5
		3104.41
		841.822
		2473.74
		670.922
		1865.97
		894.842
		2550.53
		1873
		445.655
		2310.6
		2008.87
		1187.13
		2490.72
		ILMN_2298365
		721.565
		737.589
		1966.19
		1208.06
		8156.7
		833.286
		1153.27
		819.245
		873.739
		1355.82
		1161.5
		3104.41
		841.822
		2473.74
		670.922
		1865.97
		894.842
		2550.53
		1873
		445.655
		2310.6
		2008.87
		1187.13
		2490.72
		ILMN_2298365
		721.565
		737.589
		1966.19
		1208.06
		8156.7
		833.286
		1153.27
		819.245
		873.739
		1355.82
		1161.5
		3104.41
		841.822
		2473.74
		670.922
		1865.97
		894.842
		2550.53
		1873
		445.655
		2310.6
		2008.87
		1187.13
		2490.72
		ILMN_2298365
		721.565
		737.589
		1966.19
		1208.06
		8156.7
		833.286
		1153.27
		819.245
		873.739
		1355.82
		1161.5
		3104.41
		841.822
		2473.74
		670.922
		1865.97
		894.842
		2550.53
		1873
		445.655
		2310.6
		2008.87
		1187.13
		2490.72
		ILMN_2298365
		721.565
		737.589
		1966.19
		1208.06
		8156.7
		833.286
		1153.27
		819.245
		873.739
		1355.82
		1161.5
		3104.41
		841.822
		2473.74
		670.922
		1865.97
		894.842
		2550.53
		1873
		445.655
		2310.6
		2008.87
		1187.13
		2490.72
		ILMN_2298365
		721.565
		737.589
		1966.19
		1208.06
		8156.7
		833.286
		1153.27
		819.245
		873.739
		1355.82
		1161.5
		3104.41
		841.822
		2473.74
		670.922
		1865.97
		894.842
		2550.53
		1873
		445.655
		2310.6
		2008.87
		1187.13
		2490.72
		ILMN_2298365
		721.565
		737.589
		1966.19
		1208.06
		8156.7
		833.286
		1153.27
		819.245
		873.739
		1355.82
		1161.5
		3104.41
		841.822
		2473.74
		670.922
		1865.97
		894.842
		2550.53
		1873
		445.655
		2310.6
		2008.87
		1187.13
		2490.72
		ILMN_2298365
		721.565
		737.589
		1966.19
		1208.06
		8156.7
		833.286
		1153.27
		819.245
		873.739
		1355.82
		1161.5
		3104.41
		841.822
		2473.74
		670.922
		1865.97
		894.842
		2550.53
		1873
		445.655
		2310.6
		2008.87
		1187.13
		2490.72
		ILMN_2298365
		721.565
		737.589
		1966.19
		1208.06
		8156.7
		833.286
		1153.27
		819.245
		873.739
		1355.82
		1161.5
		3104.41
		841.822
		2473.74
		670.922
		1865.97
		894.842
		2550.53
		1873
		445.655
		2310.6
		2008.87
		1187.13
		2490.72
		ILMN_2298365
		721.565
		737.589
		1966.19
		1208.06
		8156.7
		833.286
		1153.27
		819.245
		873.739
		1355.82
		1161.5
		3104.41
		841.822
		2473.74
		670.922
		1865.97
		894.842
		2550.53
		1873
		445.655
		2310.6
		2008.87
		1187.13
		2490.72
		ILMN_2298365
		721.565
		737.589
		1966.19
		1208.06
		8156.7
		833.286
		1153.27
		819.245
		873.739
		1355.82
		1161.5
		3104.41
		841.822
		2473.74
		670.922
		1865.97
		894.842
		2550.53
		1873
		445.655
		2310.6
		2008.87
		1187.13
		2490.72
		ILMN_2298365
		721.565
		737.589
		1966.19
		1208.06
		8156.7
		833.286
		1153.27
		819.245
		873.739
		1355.82
		1161.5
		3104.41
		841.822
		2473.74
		670.922
		1865.97
		894.842
		2550.53
		1873
		445.655
		2310.6
		2008.87
		1187.13
		2490.72
		ILMN_2298365
		721.565
		737.589
		1966.19
		1208.06
		8156.7
		833.286
		1153.27
		819.245
		873.739
		1355.82
		1161.5
		3104.41
		841.822
		2473.74
		670.922
		1865.97
		894.842
		2550.53
		1873
		445.655
		2310.6
		2008.87
		1187.13
		2490.72
		ILMN_2298365
		721.565
		737.589
		1966.19
		1208.06
		8156.7
		833.286
		1153.27
		819.245
		873.739
		1355.82
		1161.5
		3104.41
		841.822
		2473.74
		670.922
		1865.97
		894.842
		2550.53
		1873
		445.655
		2310.6
		2008.87
		1187.13
		2490.72
		ILMN_2298365
		721.565
		737.589
		1966.19
		1208.06
		8156.7
		833.286
		1153.27
		819.245
		873.739
		1355.82
		1161.5
		3104.41
		841.822
		2473.74
		670.922
		1865.97
		894.842
		2550.53
		1873
		445.655
		2310.6
		2008.87
		1187.13
		2490.72
		ILMN_2298365
		721.565
		737.589
		1966.19
		1208.06
		8156.7
		833.286
		1153.27
		819.245
		873.739
		1355.82
		1161.5
		3104.41
		841.822
		2473.74
		670.922
		1865.97
		894.842
		2550.53
		1873
		445.655
		2310.6
		2008.87
		1187.13
		2490.72
		ILMN_2298365
		721.565
		737.589
		1966.19
		1208.06
		8156.7
		833.286
		1153.27
		819.245
		873.739
		1355.82
		1161.5
		3104.41
		841.822
		2473.74
		670.922
		1865.97
		894.842
		2550.53
		1873
		445.655
		2310.6
		2008.87
		1187.13
		2490.72
		ILMN_2298365
		721.565
		737.589
		1966.19
		1208.06
		8156.7
		833.286
		1153.27
		819.245
		873.739
		1355.82
		1161.5
		3104.41
		841.822
		2473.74
		670.922
		1865.97
		894.842
		2550.53
		1873
		445.655
		2310.6
		2008.87
		1187.13
		2490.72
		ILMN_2298365
		721.565
		737.589
		1966.19
		1208.06
		8156.7
		833.286
		1153.27
		819.245
		873.739
		1355.82
		1161.5
		3104.41
		841.822
		2473.74
		670.922
		1865.97
		894.842
		2550.53
		1873
		445.655
		2310.6
		2008.87
		1187.13
		2490.72
		ILMN_2298365
		721.565
		737.589
		1966.19
		1208.06
		8156.7
		833.286
		1153.27
		819.245
		873.739
		1355.82
		1161.5
		3104.41
		841.822
		2473.74
		670.922
		1865.97
		894.842
		2550.53
		1873
		445.655
		2310.6
		2008.87
		1187.13
		2490.72
		ILMN_2298365
		721.565
		737.589
		1966.19
		1208.06
		8156.7
		833.286
		1153.27
		819.245
		873.739
		1355.82
		1161.5
		3104.41
		841.822
		2473.74
		670.922
		1865.97
		894.842
		2550.53
		1873
		445.655
		2310.6
		2008.87
		1187.13
		2490.72
		ILMN_2298365
		721.565
		737.589
		1966.19
		1208.06
		8156.7
		833.286
		1153.27
		819.245
		873.739
		1355.82
		1161.5
		3104.41
		841.822
		2473.74
		670.922
		1865.97
		894.842
		2550.53
		1873
		445.655
		2310.6
		2008.87
		1187.13
		2490.72
		ILMN_2298365
		721.565
		737.589
		1966.19
		1208.06
		8156.7
		833.286
		1153.27
		819.245
		873.739
		1355.82
		1161.5
		3104.41
		841.822
		2473.74
		670.922
		1865.97
		894.842
		2550.53
		1873
		445.655
		2310.6
		2008.87
		1187.13
		2490.72

## Sheet: Figure 2A
	Ct value
	PPP2R2B			PPP2R5D			PPP2R2A			PPP2R5A			GAPDH
BT474	26.034	26.165	26.281	22.471	22.32	22.392	20.956	20.981	20.961	21.464	21.484	21.548	15.407	15.309
SKBR3	33.387	32.529	33.054	22.932	22.932	22.8	22.268	21.871	21.526	20.565	20.477	20.485	14.776	15.511
UACC812	34.031	34.576	34.312	22.282	22.325	22.052	20.448	20.337	20.322	20.931	20.883	20.932	14.332	14.175

## Sheet: Figure 2B
	% Area covered
	Biological replicate #1
Lapatinib (nM)	BT474			SKBR3			UACC812
0	41.4	44.9	44.9	46.9	46	45.8	34.3	35.1	26.9
10	15.5	17.5	17.1	40.4	39.4	38.1	20.6	29.2	23.1
15	7.6	7.7	8.2	28.4	30.5	29	11.4	15.5	18.2
20	4	4.2	3.9	19.9	24.4	19	15.8	17.8	13.6
30	1.8	1.7	2	11	12.5	7.7	7	8.8	9.9
	Biological replicate #2
Lapatinib (nM)	BT474			SKBR3			UACC812
0	44.3	48.1	45.8	40.6	42.6	44.3	47.5	41.7	42.1
10	15.3	16	14.7	30	38.6	27.8	37.2	35.7	39.8
15	6.2	7	7.9	23.8	25.4	18.5	27.9	31.5	33.7
20	4.9	4.6	3.9	17.3	18.9	11.2	24.9	29	19.2
30	1.7	1.8	2	7.7	8.5	6.9	17.4	20.9	20.1
	Biological replicate #3
Lapatinib (nM)	BT474			SKBR3			UACC812
0	51.992	54.64	54.25	35.249	39.427	37.821	35.071	33.276	33.174
10	17.832	19.745	17.802	24.597	26.627	23.284	26.869	22.724	23.928
15	10.698	10.62	9.985	18.247	20.247	20.576	19.551	19.295	19.632
20	5.282	4.939	4.019	13.424	14.426	12.305	14.58	16.328	14.309
30	2.039	2.633	2.613	6.528	6.987	6.748	6.781	7.692	7.22

## Sheet: Figure 2C
	% Area covered
	Biological replicate #1
Trastuzumab (µg/ml)	BT474			SKBR3			UACC812
0	35.569	38.492	35.321	36.545	39.892	38.276	26.672	27.714	27.152
0.1	27.127	29.426	30.747	26.288	28.215	25.435	27.427	30.007	28.262
1	3.429	3.783	4.207	17.795	19.059	19.94	22.483	19.7	27.431
10	2.154	2.088	1.856	15.897	16.565	16.154	20.243	17.54	19.638
	Biological replicate #2
Trastuzumab (µg/ml)	BT474			SKBR3			UACC812
0	36.3	40.1	35.6	45.7	48.3	47.6	34	38.6	36.4
0.1	17.2	19.2	15.4	38.8	45.3	42.1	33.6	43.7	34.6
1	2.6	2.3	3	31.2	33.9	35.9	27.7	30.6	29.5
10	1.4	1.6	1.5	27.8	32	30.9	25.2	28.9	29.6
	Biological replicate #3
Trastuzumab (µg/ml)	BT474			SKBR3			UACC812
0	50.764	55.339	56.453	33.606	36.582	36.551	28.894	32.415	31.483
0.1	34.209	35.58	35.354	28.641	29.449	28.479	32.181	33.042	31.668
1	4.202	4.342	4.241	22.85	23.137	22.451	25.259	25.763	24.21
10	2.33	2.509	2.282	18.958	19.902	17.094	19.256	17.978	16.446

## Sheet: Figure 3B
	Colony number in soft agar
Lapatinib (nM)	Vector			PPP2R2B
0	913	997	1007	379	435	490
2.5	1061	1046	1121	471	426	422
5	912	904	801	333	310	265
10	891	860	887	217	233	218
20	648	701	632	94	121	88
40	296	277	226	26	21	29

## Sheet: Figure 3E
	Colony no. (biological replicate #1)
Lapatinib (nM)	shNC			shPPP2R2B #1			shPPP2R2B #2
0	192	199	257	378	432	415	344	363	381
5	81	145	76	331	379	336	284	393	240
10	77	46	45	254	261	230	165	132	140
20	10	9	14	56	96	71	43	53	21
	Colony no. (biological replicate #2)
Lapatinib (nM)	shNC			shPPP2R2B #1			shPPP2R2B #2
0	422	578	339	526	637	518	589	588	589
5	235	235	198	465	578	460	467	432	504
10	135	137	130	386	460	337	244	292	296
20	22	31	24	105	142	92	59	81	79

[truncated: 44 more sheets: Figure 4A (left), Figure 4A (right), Figure 4C (left), Figure 4C (Right), Figure 4D, Figure 4E, Figure 4G, Figure 5A, Figure 5B, Figure 5E, Figure 6A, Figure 6B, Figure 6C, Figure 7A, Figure 7B, Figure 7C, Figure 7D, Figure 7E, Figure 7F, Figure 7G …]
